# Supplementary material for: Development of a MicroRNA Signature Predictive of Recurrence and Survival in Pancreatic Ductal Adenocarcinoma
Source: Cancers (Basel). 2021 Oct 15;13(20):5168. doi: 10.3390/cancers13205168 (PMC8534163; doi:10.3390/cancers13205168)
Supplement: Supplementary file 1 [file cancers-13-05168-s001.zip]

Archive with 1 entries (1 files):
- cancers-1366878-supplementary.pdf
